# Supplementary material for: Changing University Students’ Habit Strength Towards Alcohol Consumption Using Affectively and Cognitively Framed Messages
Source: Behav Sci (Basel). 2025 Nov 28;15(12):1637. doi: 10.3390/bs15121637 (PMC12730057; doi:10.3390/bs15121637)
Supplement: Supplementary file 1 [file behavsci-15-01637-s001.zip]

Archive with 1 entries (1 files):
- behavsci-3899318-supplementary.pdf
